# Supplementary material for: Metformin Prevents Cocaine Sensitization: Involvement of Adenosine Monophosphate-Activated Protein Kinase Trafficking between Subcellular Compartments in the Corticostriatal Reward Circuit
Source: Int J Mol Sci. 2023 Nov 28;24(23):16859. doi: 10.3390/ijms242316859 (PMC10706784; doi:10.3390/ijms242316859)
Supplement: Supplementary file 1 [file ijms-24-16859-s001.zip]

Archive with 1 entries (1 files):
- ijms-2707933-supplementary.pdf
